# Supplementary material for: Role of Advanced Glycation End Products as New Biomarkers in Systemic Lupus Erythematosus
Source: Int J Mol Sci. 2024 Mar 5;25(5):3022. doi: 10.3390/ijms25053022 (PMC10931748; doi:10.3390/ijms25053022)
Supplement: Supplementary file 1 [file ijms-25-03022-s001.zip]

Archive with 1 entries (1 files):
- ijms-2867865-supplementary.pdf
